# Supplementary material for: Upcycling human excrement: the gut microbiome to soil microbiome axis
Source: ISME Commun. 2025 May 29;5(1):ycaf089. doi: 10.1093/ismeco/ycaf089 (PMC12393218; doi:10.1093/ismeco/ycaf089)
Supplement: tableS1_ycaf089 [file tables1_ycaf089.xlsx]

## Sheet: Sheet1
Project Title: Bridging the Gap between Gut and Soil Microbiomes - Microbial Succession of Human Excrement in Composting Toilets
Principal Investigator: Greg Caporaso
Primary Researcher: Jeff Meilander
IRB: 1773199-1
Please answer the following questions. You may provide as much or as little information as you feel comfortable with.
Name __________________________________ DOB ______ Age _____ Height ___________ Weight __________
Do you have any diseases? Yes ______ No ______
What disease(s) do you have? ___________________________________________________________________________________
What is the frequency of your physical activity?
0-1 time/week _____ 2-3 times/week _____ 4-5 times/week _____ 6-7 times/week _____
What is the average length of time you spend exercising for each occurrence in the week?
0-15 min _____ 16-30 min _____ 31-45 min _____ 46-60 min _____ 61+ min _____
How would you characterize your diet?
Meat heavy (meat at most or every meal) _____
Meat light (some meat; not at every meal or not every day) _____
Vegetarian _____
Vegan _____
Pescatarian _____
Raw Food Diet _____
Keto Diet _____
Paleo Diet _____
Atkins Diet _____
Other (please describe) ________________________________________________________________________________________
How would you rate your weekly stress levels?
None _____ Low _____ Medium _____ High _____
I have read and signed the consent form and I am willingly providing the information above for the research study.
_______________________________________________________
Signature Date
