# Supplementary material for: Upcycling human excrement: the gut microbiome to soil microbiome axis
Source: ISME Commun. 2025 May 29;5(1):ycaf089. doi: 10.1093/ismeco/ycaf089 (PMC12393218; doi:10.1093/ismeco/ycaf089)
Supplement: tableS2_ycaf089 [file tables2_ycaf089.xlsx]

## Sheet: Sheet1
Participant	Bucket	Toilet System	Bulking Material	Notes
1	1	SunMar Excel NE (non electric) - self contained batch	Straw and sawdust	Replicates 1,12,16
2	2	Homemade - 19L bucket	Pine shavings	Spouse of #3
3	3	Homemade - 19L bucket	Pine shavings	Spouse of #2
4	4	3 Barrel System - continuous	Sycamore shavings
5	5	Nature’s Head - urine diverting self contained batch	Coconut coir
6	6	Homemade - 19L bucket	Sawdust	Spouse of #7
7	7	Homemade - 19L bucket	Sawdust	Spouse of #6
8	8	Homemade - 19L bucket	Native grass and straw	Discarded at TP-2 due to no urine diversion by participant
9	9	Homemade - 19L bucket	Coconut coir
2025-10-11	10	Homemade - 19L bucket	Mesquite shavings	Shared by 2 participants
12	11	Homemade - 19L bucket	Sawdust
1	12	Homemade - 19L bucket	Sawdust	Replicates 1,12,16
13	13	Nature’s Head - urine diverting self contained batch	Coconut coir	Replicates 13,14,15
13	14	Nature’s Head - urine diverting self contained batch	Coconut coir	Replicates 13,14,15
13	15	Nature’s Head - urine diverting self contained batch	Coconut coir	Replicates 13,14,15
1	16	Homemade - 19L bucket	Pine shavings	Replicates 1,12,16
